# Supplementary material for: Salvia chinensis Benth Inhibits Triple-Negative Breast Cancer Progression by Inducing the DNA Damage Pathway
Source: Front Oncol. 2022 Aug 10;12:882784. doi: 10.3389/fonc.2022.882784 (PMC9404549; doi:10.3389/fonc.2022.882784)
Supplement: Supplementary file 8 [file DataSheet_1.zip]

Archive with 6 entries (4 files):
- Data Sheet 1/raw data-figure 1c-MDAMB231/
- Data Sheet 1/raw data-figure 1c-MDAMB231/fig.1c.MDAMB231_100.jpg
- Data Sheet 1/raw data-figure 1c-MDAMB231/fig.1c.MDAMB231_200.jpg
- Data Sheet 1/raw data-figure 1c-MDAMB231/fig.1c.MDAMB231_50.jpg
- Data Sheet 1/raw data-figure 1c-MDAMB231/fig.1c.MDAMB231_vehicle.tif
- Data Sheet 1/
