# Supplementary material for: Salvia chinensis Benth Inhibits Triple-Negative Breast Cancer Progression by Inducing the DNA Damage Pathway
Source: Front Oncol. 2022 Aug 10;12:882784. doi: 10.3389/fonc.2022.882784 (PMC9404549; doi:10.3389/fonc.2022.882784)
Supplement: Supplementary file 12 [file DataSheet_5.zip]

Archive with 5 entries (4 files):
- raw data-figure 1d-HCC1187/fig.1d.HCC1187_100.tif
- raw data-figure 1d-HCC1187/fig.1d.HCC1187_200.tif
- raw data-figure 1d-HCC1187/fig.1d.HCC1187_50.jpg
- raw data-figure 1d-HCC1187/fig.1d.HCC1187_vehicle.tif
- raw data-figure 1d-HCC1187/
