# Supplementary material for: Salvia chinensis Benth Inhibits Triple-Negative Breast Cancer Progression by Inducing the DNA Damage Pathway
Source: Front Oncol. 2022 Aug 10;12:882784. doi: 10.3389/fonc.2022.882784 (PMC9404549; doi:10.3389/fonc.2022.882784)
Supplement: Supplementary file 13 [file DataSheet_6.zip]

Archive with 5 entries (4 files):
- raw data-figure 1d-4T1/fig.1d.4T1_100.jpg
- raw data-figure 1d-4T1/fig.1d.4T1_200.jpg
- raw data-figure 1d-4T1/fig.1d.4T1_50.jpg
- raw data-figure 1d-4T1/fig.1d.4T1_vehicle.jpg
- raw data-figure 1d-4T1/
