# Supplementary material for: Salvia chinensis Benth Inhibits Triple-Negative Breast Cancer Progression by Inducing the DNA Damage Pathway
Source: Front Oncol. 2022 Aug 10;12:882784. doi: 10.3389/fonc.2022.882784 (PMC9404549; doi:10.3389/fonc.2022.882784)
Supplement: Supplementary file 14 [file DataSheet_7.zip]

Archive with 5 entries (4 files):
- raw data-figure 3c-MDAMB231/raw data-fig.3c.MDAMB231_beta-sitoterol.tif
- raw data-figure 3c-MDAMB231/raw data-fig.3c.MDAMB231_combination.tif
- raw data-figure 3c-MDAMB231/raw data-fig.3c.MDAMB231_quercetin.tif
- raw data-figure 3c-MDAMB231/raw data-fig.3c.MDAMB231_vehicle.jpg
- raw data-figure 3c-MDAMB231/
