# Supplementary material for: Salvia chinensis Benth Inhibits Triple-Negative Breast Cancer Progression by Inducing the DNA Damage Pathway
Source: Front Oncol. 2022 Aug 10;12:882784. doi: 10.3389/fonc.2022.882784 (PMC9404549; doi:10.3389/fonc.2022.882784)
Supplement: Supplementary file 15 [file DataSheet_8.zip]

Archive with 5 entries (4 files):
- raw data-migration assay-HCC1187/raw data-fig.3c.HCC1187_beta-sitosterol.tif
- raw data-migration assay-HCC1187/raw data-fig.3c.HCC1187_combination.tif
- raw data-migration assay-HCC1187/raw data-fig.3c.HCC1187_quercetin.tif
- raw data-migration assay-HCC1187/raw data-fig.3c.HCC1187_vehicle.tif
- raw data-migration assay-HCC1187/
