# Supplementary material for: Salvia chinensis Benth Inhibits Triple-Negative Breast Cancer Progression by Inducing the DNA Damage Pathway
Source: Front Oncol. 2022 Aug 10;12:882784. doi: 10.3389/fonc.2022.882784 (PMC9404549; doi:10.3389/fonc.2022.882784)
Supplement: Supplementary file 16 [file DataSheet_9.zip]

Archive with 6 entries (4 files):
- Data Sheet 9/raw data-migration assay-4T1/
- Data Sheet 9/raw data-migration assay-4T1/fig.3c.4T1_beta-sitosterol.tif
- Data Sheet 9/raw data-migration assay-4T1/fig.3c.4T1_combination.tif
- Data Sheet 9/raw data-migration assay-4T1/fig.3c.4T1_quercetin.tif
- Data Sheet 9/raw data-migration assay-4T1/fig.3c_4T1_vehicle.tif
- Data Sheet 9/
