# Supplementary material for: Salvia chinensis Benth Inhibits Triple-Negative Breast Cancer Progression by Inducing the DNA Damage Pathway
Source: Front Oncol. 2022 Aug 10;12:882784. doi: 10.3389/fonc.2022.882784 (PMC9404549; doi:10.3389/fonc.2022.882784)
Supplement: Supplementary file 17 [file DataSheet_10.zip]

Archive with 14 entries (12 files):
- Data Sheet 10/
- Data Sheet 10/raw data-figure 3d/
- Data Sheet 10/raw data-figure 3d/fig. 3d.HCC1187_vehicle.tif
- Data Sheet 10/raw data-figure 3d/fig.3d.4T1_beta-sitosterol.jpg
- Data Sheet 10/raw data-figure 3d/fig.3d.4T1_combination.jpg
- Data Sheet 10/raw data-figure 3d/fig.3d.4T1_quercetin.jpg
- Data Sheet 10/raw data-figure 3d/fig.3d.4T1_vehicle.jpg
- Data Sheet 10/raw data-figure 3d/fig.3d.HCC1187_beta-sitosterol.jpg
- Data Sheet 10/raw data-figure 3d/fig.3d.HCC1187_combination.jpg
- Data Sheet 10/raw data-figure 3d/fig.3d.HCC1187_quercetin.jpg
- Data Sheet 10/raw data-figure 3d/fig.3d.MDAMB231_beta-sitosterol.jpg
- Data Sheet 10/raw data-figure 3d/fig.3d.MDAMB231_combination.jpg
- Data Sheet 10/raw data-figure 3d/fig.3d.MDAMB231_quercetin.jpg
- Data Sheet 10/raw data-figure 3d/fig.3d.MDAMB231_vehicle.jpg
