# Supplementary material for: Salvia chinensis Benth Inhibits Triple-Negative Breast Cancer Progression by Inducing the DNA Damage Pathway
Source: Front Oncol. 2022 Aug 10;12:882784. doi: 10.3389/fonc.2022.882784 (PMC9404549; doi:10.3389/fonc.2022.882784)
Supplement: Supplementary file 18 [file DataSheet_11.zip]

Archive with 148 entries (139 files):
- other raw data/
- other raw data/figure 1a/
- other raw data/figure 1a/fig.1a.4T1-12day.tif
- other raw data/figure 1a/fig.1a.4T1-15day.tif
- other raw data/figure 1a/fig.1a.4T1-3day.tif
- other raw data/figure 1a/fig.1a.4T1-6day.tif
- other raw data/figure 1a/fig.1a.4T1-9day.tif
- other raw data/figure 1a/fig.1a.HCC1187-12day.tif
- other raw data/figure 1a/fig.1a.HCC1187-15day.tif
- other raw data/figure 1a/fig.1a.HCC1187-3day.tif
- other raw data/figure 1a/fig.1a.HCC1187-6day.tif
- other raw data/figure 1a/fig.1a.HCC1187-9day.tif
- other raw data/figure 1a/fig.1a.MDAMB231-12day.tif
- other raw data/figure 1a/fig.1a.MDAMB231-15day.tif
- other raw data/figure 1a/fig.1a.MDAMB231-3day.tif
- other raw data/figure 1a/fig.1a.MDAMB231-6day.tif
- other raw data/figure 1a/fig.1a.MDAMB231-9day.tif
- other raw data/figure 2a/
- other raw data/figure 2a/1.MDAMB231-V1.pdf
- other raw data/figure 2a/10.MDAMB231-200mg-1.pdf
- other raw data/figure 2a/11.MDAMB231-200mg-2.pdf
- other raw data/figure 2a/12.MDAMB231-200mg-3.pdf
- other raw data/figure 2a/13.HCC187-V1.pdf
- other raw data/figure 2a/14.HCC1187-V2.pdf
- other raw data/figure 2a/15.HCC1187-V3.pdf
- other raw data/figure 2a/16.HCC1187-50mg-1.pdf
- other raw data/figure 2a/17.HCC1187-50mg-2.pdf
- other raw data/figure 2a/18.HCC1187-50mg-3.pdf
- other raw data/figure 2a/19.HCC1187-100mg-1.pdf
- other raw data/figure 2a/2.MDAMB231-V2.pdf
- other raw data/figure 2a/20.HCC1187-100mg-2.pdf
- other raw data/figure 2a/21.HCC1187-100mg-3.pdf
- other raw data/figure 2a/22.HCC1187-200mg-1.pdf
- other raw data/figure 2a/23.HCC1187-200mg-2.pdf
- other raw data/figure 2a/24.HCC187-200mg-3.pdf
- other raw data/figure 2a/25.4T1-V1.pdf
- other raw data/figure 2a/26.4T1-V2.pdf
- other raw data/figure 2a/27.4T1-V3.pdf
- other raw data/figure 2a/28.4T1-50mg-1.pdf
- other raw data/figure 2a/29.4T1-50mg-2.pdf
- other raw data/figure 2a/3.MDAMB231-V3.pdf
- other raw data/figure 2a/30.4T1-50mg-3.pdf
- other raw data/figure 2a/31.4T1-100mg-1.pdf
- other raw data/figure 2a/32.4T1-100mg-2.pdf
- other raw data/figure 2a/33.4T1-100mg-3.pdf
- other raw data/figure 2a/34.4T1-200mg-1.pdf
- other raw data/figure 2a/35.4T1-200mg-2.pdf
- other raw data/figure 2a/36.4T1-200mg-3.pdf
- other raw data/figure 2a/4.MDAMB231-50mg-1.pdf
- other raw data/figure 2a/5.MDAMB231-50mg-2.pdf
- other raw data/figure 2a/6.MDAMB231-50mg-3.pdf
- other raw data/figure 2a/7.MDAMB231-100mg-1.pdf
- other raw data/figure 2a/8.MDAMB231-100mg-2.pdf
- other raw data/figure 2a/9.MDAMB231-100mg-3.pdf
- other raw data/figure 2c/
- other raw data/figure 2c/fig.2c.4T1_GAPDH.tif
- other raw data/figure 2c/fig.2c.4T1_cleaved PARP.tif
- other raw data/figure 2c/fig.2c.HCC1187_GAPDH.tif
- other raw data/figure 2c/fig.2c.HCC1187_cleaved PARP.tif
- other raw data/figure 2c/fig.2c.MDAMB231_GAPDH.tif
- other raw data/figure 2c/fig.2c.MDAMB231_cleaved PARP.tif
- other raw data/figure 4a/
- other raw data/figure 4a/1.231-V1.pdf
- other raw data/figure 4a/10.231-Combo-1.pdf
- other raw data/figure 4a/11.231-Combo-2.pdf
- other raw data/figure 4a/12.231-Combo-3.pdf
- other raw data/figure 4a/13.HCC1187-V1.pdf
- other raw data/figure 4a/14.HCC1187-V2.pdf
- other raw data/figure 4a/15.HCC1187-V3.pdf
- other raw data/figure 4a/16.HCC1187-Q(50uM)-1.pdf
- other raw data/figure 4a/17.HCC1187-Q(50uM)-2.pdf
- other raw data/figure 4a/18.HCC1187-Q(50uM)-3.pdf
- other raw data/figure 4a/19.HCC1187-B(50uM)-1.pdf
- other raw data/figure 4a/2.231-V2.pdf
- other raw data/figure 4a/20.HCC1187-B(50uM)-2.pdf
- other raw data/figure 4a/21.HCC1187-B(50uM)-3.pdf
- other raw data/figure 4a/22.HCC1187-Combo-1.pdf
- other raw data/figure 4a/23.HCC1187-Combo-2.pdf
- other raw data/figure 4a/24.HCC1187-Combo-3.pdf
- other raw data/figure 4a/25.4T1-V1.pdf
- other raw data/figure 4a/26.4T1-V2.pdf
- other raw data/figure 4a/27.4T1-V3.pdf
- other raw data/figure 4a/28.4T1-Q(50uM)-1.pdf
- other raw data/figure 4a/29.4T1-Q(50uM)-2.pdf
- other raw data/figure 4a/3.231-V3.pdf
- other raw data/figure 4a/30.4T1-Q(50uM)-3.pdf
- other raw data/figure 4a/31.4T1-B(50uM)-1.pdf
- other raw data/figure 4a/32.4T1-B(50uM)-2.pdf
- other raw data/figure 4a/33.4T1-B(50uM)-3.pdf
- other raw data/figure 4a/34.4T1-Combo-1.pdf
- other raw data/figure 4a/35.4T1-Combo-2.pdf
- other raw data/figure 4a/36.4T1-Combo-3.pdf
- other raw data/figure 4a/4.231-Q(50uM)-1.pdf
- other raw data/figure 4a/5.231-Q(50uM)-2.pdf
- other raw data/figure 4a/6.231-Q(50uM)-3.pdf
- other raw data/figure 4a/7.231-B(50uM)-1.pdf
- other raw data/figure 4a/8.231-B(50uM)-2.pdf
- other raw data/figure 4a/9.231-B(50uM)-3.pdf
- other raw data/figure 4c/
- other raw data/figure 4c/fig.4c.4T1_GAPDH.tif
- other raw data/figure 4c/fig.4c.4T1_cleaved PARP.tif
- other raw data/figure 4c/fig.4c.HCC1187_GAPDH.tif
- other raw data/figure 4c/fig.4c.HCC1187_cleaved PARP.tif
- other raw data/figure 4c/fig.4c.MDAMB231_GAPDH.tif
- other raw data/figure 4c/fig.4c.MDAMB231_cleaved PARP.tif
- other raw data/figure 7a/
- other raw data/figure 7a/fig.7a.ATM.tif
- other raw data/figure 7a/fig.7a.ATR.tif
- other raw data/figure 7a/fig.7a.CHK1.tif
- other raw data/figure 7a/fig.7a.FANCD2.tif
- other raw data/figure 7a/fig.7a.GAPDH.tif
- other raw data/figure 7a/fig.7a.H2AX.tif
- other raw data/figure 7a/fig.7a.P53.tif
- other raw data/figure 7a/fig.7a.RAD51.tif
- other raw data/figure 7a/fig.7a.p-ATM.tif
- other raw data/figure 7a/fig.7a.p-ATR.tif
- other raw data/figure 7a/fig.7a.p-CHK1.tif
- other raw data/figure 7a/fig.7a.p-H2AX.tif
- other raw data/figure 7a/fig.7a.p-P53.tif
- other raw data/figure 7b/
- other raw data/figure 7b/fig.7b.ATM.tif
- other raw data/figure 7b/fig.7b.ATR.tif
- other raw data/figure 7b/fig.7b.CHK1.tif
- other raw data/figure 7b/fig.7b.FANCD2.tif
- other raw data/figure 7b/fig.7b.GAPDH.tif
- other raw data/figure 7b/fig.7b.H2AX.tif
- other raw data/figure 7b/fig.7b.P53.tif
- other raw data/figure 7b/fig.7b.p-ATM.tif
- other raw data/figure 7b/fig.7b.p-ATR.tif
- other raw data/figure 7b/fig.7b.p-CHK1.tif
- other raw data/figure 7b/fig.7b.p-H2AX.tif
- other raw data/figure 7b/fig.7b.p-P53.tif
- other raw data/figure 8c/
- other raw data/figure 8c/fig.8c.ATM.tif
- other raw data/figure 8c/fig.8c.ATR.tif
- other raw data/figure 8c/fig.8c.CHK1.tif
- other raw data/figure 8c/fig.8c.FANCD2.tif
- other raw data/figure 8c/fig.8c.GAPDH.tif
- other raw data/figure 8c/fig.8c.H2AX.tif
- other raw data/figure 8c/fig.8c.P53.tif
- other raw data/figure 8c/fig.8c.RAD51.tif
- other raw data/figure 8c/fig.8c.p-ATM.tif
- other raw data/figure 8c/fig.8c.p-ATR.tif
- other raw data/figure 8c/fig.8c.p-CHK1.tif
- other raw data/figure 8c/fig.8c.p-H2AX.tif
- other raw data/figure 8c/fig.8c.p-P53.tif
- other raw data/raw data-figure 6a.zip
- other raw data/raw data-figure 6b.zip
